# Supplementary material for: Local Net Charge State of Collagen Triple Helix Is a Determinant of FKBP22 Binding to Collagen III
Source: Int J Mol Sci. 2023 Oct 13;24(20):15156. doi: 10.3390/ijms242015156 (PMC10607241; doi:10.3390/ijms242015156)
Supplement: Supplementary file 1 [file ijms-24-15156-s001.zip]

Archive with 1 entries (1 files):
- ijms-2598764-supplementary.pdf
